# Supplementary material for: New genomic techniques and their European Union reform. Potential policy changes and their implications
Source: Front Bioeng Biotechnol. 2022 Sep 30;10:1019081. doi: 10.3389/fbioe.2022.1019081 (PMC9562193; doi:10.3389/fbioe.2022.1019081)
Supplement: Supplementary file 1 [file Table1.XLSX]

## Sheet: Arkusz1
No.	Meeting date	Summary Item	Product	Decision			Decisions	Number of decisions of particular type
1	2014-10-24	B.01	genetically modified soybean MON87769 (MON-87769-7) pursuant to Regulation (EC) No 1829/2003	3		Favourable	1	20	0.204082
2	2014-10-24	B.02	genetically modified cotton LLcotton25xGHB614 (BCS-GHØØ2-5xACS-GHØØ1-3) pursuant to Regulation (EC) No 1829/2003	0		Unfavourable	2	0	0
3	2014-10-24	B.03	genetically modified oilseed rape MON88302 (MON-883Ø2-9) pursuant to Regulation (EC) No 1829/2003	0		No opinion	0	75	0.765306
4	2014-10-24	B.04	genetically modified cotton MON89913 (MON-88913-8) pursuant to Regulation (EC) No 1829/2003	0		Postponed/Removed from agenda	3	3	0.0306122
5	2014-12-09	B.01	genetically modified soybean MON87769 (MON-87769-7) pursuant to Regulation (EC) No 1829/2003	0
6	2015-03-16	B.01	genetically modified cotton MON 531 products pursuant to Regulation (EC) No 1829/2003	0
7	2015-03-16	B.02	genetically modified cotton MON 1445 products pursuant to Regulation (EC) No 1829/2003	0
8	2015-03-16	B.03	genetically modified cotton MON 531 x MON 1445 products and authorising food and feed cottonseed oil produced from MON 531 x MON 1445 pursuant to Regulation (EC) No 1829/2003	0
9	2015-03-16	B.04	genetically modified cotton MON 15985 and renewing the authorisation of MON 15985 products pursuant to Regulation (EC) No 1829/2003	0
10	2015-09-14	B.01	genetically modified maize MON 87427 pursuant to Regulation (EC) No 1829/2003	0		75
11	2015-10-19	B.01	genetically modified maize NK 603 x T25 pursuant to Regulation (EC) No 1829/2003	0
12	2015-11-18	B.01	genetically modified soybean MON 87705 × MON 89788 pursuant to Regulation (EC) No 1829/2003	0
13	2015-11-18	B.02	genetically modified soybean MON 87708 × MON 89788 pursuant to Regulation (EC) No 1829/2003	0
14	2015-11-18	B.03	genetically modified soybean FG72 pursuant to Regulation (EC) No 1829/2003	0
15	2015-12-14	B.01	Commission Implementing Decision on the withdrawal from the market of existing products derived from MON 863 (MON-ØØ863-5) and repealing Commission Decisions 2010/139/EU, 2010/140/EU, 2010/141/EU authorising the placing on the market of products containing, consisting of, or produced from genetically modified maize MON863xMON810xNK603 (MON-ØØ863-5xMONØØ81Ø- 6xMON-ØØ6Ø3-6), MON863xMON810 (MON-ØØ86…	1
16	2016-04-25	B.01	genetically modified maize Bt11 × MIR162 × MIR604 × GA21, and genetically modified maizes combining two or three of the events Bt11, MIR162, MIR604 and GA21, and repealing Decisions 2010/426/EU, 2011/893/EU, 2011/892/EU and 2011/894/EU	0
17	2016-07-08	B.01	genetically modified cotton 281-24-236 × 3006-210-23 × MON 88913 (DAS-24236-5×DAS-21Ø23-5×MON- 88913-8) pursuant to Regulation (EC) No 1829/2003 of the European Parliament and of the Council	0
18	2016-07-08	B.02	genetically modified maize MON 810 (MON-ØØ81Ø-6) products pursuant to Regulation (EC) No 1829/2003 of the European Parliament and of the Council	0
19	2016-11-16	B.01	tolerance period for traces of Ms1xRf1 (ACS-BNØØ4-7xACS-BNØØ1-4) hybrid oilseed rape, Ms1xRf2 (ACSBNØØ4- 7xACS-BNØØ2-5) hybrid oilseed rape and Topas 19/2 (ACS-BNØØ7-1) oilseed rape, as well as their derived products	1
20	2017-01-27	B.01	genetically modified maize MON 810 (MON-ØØ81Ø-6) seeds.	0
21	2017-01-27	B.02	genetically modified maize 1507 (DAS-Ø15Ø7-1) seeds.	0
22	2017-01-27	B.03	genetically modified maize Bt11 (SYN-BTØ11-1) seeds.	0
23	2017-01-27	B.04	genetically modified maize Bt11 × 59122 × MIR604 × 1507 × GA21, and genetically modified maize combining two, three or four of the events Bt11, 59122, MIR604, 1507 and GA21.	0
24	2017-03-27	B.01	genetically modified cotton GHB119 (BCS-GHØØ5-8) pursuant to Regulation (EC) 1829/2003	0
25	2017-03-27	B.02	genetically modified maize DAS-40278-9, pursuant to Regulation (EC) No 1829/2003	0
26	2017-06-12	B.01	genetically modified soybean DAS-68416-4 pursuant to Regulation (EC) 1829/2003	0
27	2017-07-17	B.01	genetically modified soybean DAS-44406-6 pursuant to Regulation (EC) 1829/2003	0
28	2017-07-17	B.02	genetically modified soybean FG72 x A5547-127 pursuant to Regulation (EC) 1829/2003	0
29	2017-09-14	B.01	genetically modified soybean 40-3-2 x 305423 (DP-3Ø5423-1 × MON-Ø4Ø32-6) pursuant to Regulation (EC) 1829/2003	0
30	2017-09-14	B.02	genetically modified oilseed rapes MON 88302 × Ms8 × Rf3 (MON-883Ø2-9 × ACSBNØØ5-8 × ACS-BNØØ3-6), MON 88302 × Ms8 (MON-883Ø2-9 × ACSBNØØ5-8) and MON 88302 × Rf3 (MON-883Ø2-9 × ACS-BNØØ3-6) pursuant to Regulation (EC) No 1829/2003	0
31	2017-09-14	B.03	genetically modified maize 1507 (DAS-Ø15Ø7-1) pursuant to Regulation (EC) No 1829/2003	0
32	2018-01-16	B.01	genetically modified maize MON 87427 × MON 89034 × NK603 (MON-87427-7 × MON-89Ø34-3 × MON-ØØ6Ø3-6) and its three possible sub-combinations pursuant to Regulation (EC) 1829/2003	0
33	2018-01-16	B.02	genetically modified maize 59122 (DAS-59122-7) pursuant to Regulation (EC) No 1829/2003	0
34	2018-03-19	B.01	genetically modified sugar beet H7-1 (KM-ØØØH71-4) pursuant to Regulation (EC) No 1829/2003	0
35	2018-04-23	B.01	genetically modified maize 1507 × 59122 × MON 810 × NK603, and genetically modified maize combining two or three of the single events 1507, 59122, MON 810 and NK603 and repealing Decisions 2009/815/EC, 2010/428/EU and 2010/432/EU	0
36	2018-04-23	B.02	genetically modified maize GA21 (MON-ØØØ21-9) pursuant to Regulation (EC) No 1829/2003	0
37	2018-09-11	B.01	genetically modified oilseed rapes Ms8, Rf3 and Ms8 × Rf3 pursuant to Regulation (EC) No 1829/2003 of the European Parliament and of the Council.	3
38	2018-09-11	B.02	genetically modified maize NK603xMON810 (MON-ØØ6Ø3-6xMON-ØØ81Ø-6) pursuant to Regulation (EC) No 1829/2003	0
39	2018-09-11	B.03	genetically modified maize MON 87427 × MON 89034 × 1507 × MON 88017 × 59122, and genetically modified maize combining two, three or four of the single events MON 87427, MON 89034, 1507, MON 88017 and 59122 and repealing Decision 2011/366/EU.	0
40	2018-12-03	B.01	Commission Implementing Decision amending Decision 2009/866/EC, Decision 2010/419/EU, Implementing Decision 2012/651/EU and Implementing Decision (EU) No 2016/1685 as regards the representative of the authorisation holder	1
41	2018-12-03	B.02	genetically modified oilseed rapes Ms8, Rf3 and Ms8 × Rf3 pursuant to Regulation (EC) No 1829/2003 of the European Parliament and of the Council.	0
42	2018-12-03	B.03	genetically modified maize 5307 (SYN-Ø53Ø7-1), pursuant to Regulation (EC) No 1829/2003	0
43	2018-12-03	B.04	genetically modified maize MON 87403 (MON-874Ø3-1), pursuant to Regulation (EC) No 1829/2003	0
44	2018-12-03	B.05	genetically modified cotton GHB614 × LLCotton25 × MON 15985 pursuant to Regulation (EC) No 1829/2003	0
45	2019-01-14	B.01	Commission Implementing Decision amending Decision 2011/891/EU and Implementing Decisions (EU) 2017/1211, (EU) 2017/1212, (EU) 2017/2449 and (EU) 2017/2450	1
46	2019-01-14	B.02	Commission Implementing Decision amending Decision 2007/703/EC and Implementing Decisions (EU) 2017/2452 and (EU) 2018/1109	1
47	2019-01-14	B.03	Commission Implementing Decision amending Implementing Decisions 2013/648/EU and 2013/650/EU as regards the representative of the authorisation holders.	1
48	2019-01-14	B.04	genetically modified maize 4114 (DP-ØØ4114-3), pursuant to Regulation (EC) No 1829/2003	0
49	2019-01-14	B.05	genetically modified maize MON 87411 (MON-87411-9), pursuant to Regulation (EC) No 1829/2003	0
50	2019-01-14	B.06	genetically modified maize Bt11 × MIR162 × 1507 × GA21 and sub-combinations Bt11 × MIR162 × 1507, MIR162 × 1507 × GA21 and MIR162 × 1507 pursuant to Regulation (EC) No 1829/2003	0
51	2019-03-07	B.01	genetically modified soybean MON 87751 (MON-87751-7), pursuant to Regulation (EC) No 1829/2003	0
52	2019-03-07	B.02	genetically modified maize 1507 × NK603 (DAS-Ø15Ø7-1 × MON-ØØ6Ø3-6) pursuant to Regulation (EC) No 1829/2003	0
53	2019-04-30	B.01	Commission Implementing Decision amending Implementing Decision (EU) 2017/2453 as regards the authorisation holders and the representatives	1
54	2019-04-30	B.02	Commission Implementing Decision amending Decisions 2008/730/EC, 2008/837/EC, 2009/184/EC, 2011/354/EU, Implementing Decisions 2012/81/EU, 2013/327/EU, (EU) 2015/690, (EU) 2015/697, (EU) 2015/699, (EU) 2016/1215, (EU) 2017/1208 and (EU) 2017/2451 as regards the authorisation holder and the representative for the placing on the market of genetically modified soybean, cotton, oilseed rape and maize.	1
55	2019-04-30	B.03	Commission Implementing Decision amending Decisions 2007/305/EC, 2007/306/EC and 2007/307/EC as regards a change of the addressee of the Decisions.	1
56	2019-04-30	B.04	Commission Implementing Decision amending Decisions 2008/933/EC, 2009/813/EC, 2009/814/EC and 2010/429/EU and Implementing Decisions 2012/82/EU, 2012/83/EU, 2012/347/EU, 2013/649/EU, (EU) 2015/683, (EU) 2015/684, (EU) 2015/685, (EU) 2015/686, (EU) 2015/687, (EU) 2015/688, (EU) 2015/689, (EU) 2015/693, (EU) 2015/695, (EU) 2015/696, (EU) 2015/700, (EU) 2015/701, (EU) 2015/2279, (EU) 2015/2281, (EU)…	1
57	2019-04-30	B.05	Commission Implementing Decision amending Implementing Decision (EU) 2018/1113 as regards the representative of the authorisation holder.	1
58	2019-04-30	B.06	genetically modified maize MZHG0JG (SYN-ØØØJG-2), pursuant to Regulation (EC) No 1829/2003	0
59	2019-04-30	B.07	genetically modified cotton LLCotton25 (ACS-GHØØ1-3) pursuant to Regulation (EC) No 1829/2003	0
60	2019-04-30	B.08	genetically modified soybean MON 89788 (MON-89788-1) pursuant to Regulation (EC) No 1829/2003	0
61	2019-06-11	B.01	genetically modified soybean A2704-12 (ACS-GMØØ5-3) pursuant to Regulation (EC) No 1829/2003	0
62	2019-06-11	B.02	genetically modified oilseed rape T45 (ACS-BNØØ8-2), resulting from the commercialisation of this oilseed rape in third countries until 2005, pursuant to Regulation (EC) No 1829/2003	0
63	2019-07-12	B.01	Commission Implementing Decision amending Decisions 2007/305/EC, 2007/306/EC and 2007/307/EC as regards the tolerance period for traces of Ms1xRf1 (ACS-BNØØ4-7xACS-BNØØ1-4) hybrid oilseed rape, Ms1xRf2 (ACS-BNØØ4-7xACS-BNØØ2-5) hybrid oilseed rape and Topas 19/2 (ACS-BNØØ7-1) oilseed rape, as well as their derived products.	1
64	2019-07-12	B.02	genetically modified maize MON 89034 × 1507 × MON 88017 × 59122 × DAS-40278-9 and genetically modified maize combining two, three or four of the single events MON 89034, 1507, MON 88017, 59122 and DAS-40278-9 pursuant to Regulation (EC) No 1829/2003	0
65	2019-07-12	B.03	genetically modified maize MON 89034 × 1507 × NK603 × DAS-40278-9 and sub-combinations MON 89034 × NK603 × DAS-40278-9, 1507 × NK603 × DAS-40278-9 and NK603 × DAS-40278-9 pursuant to Regulation (EC) No 1829/2003	0
66	2019-09-16	B.01	genetically modified maize Bt11 × MIR162 × MIR604 × 1507 × 5307 × GA21 and genetically modified maize combining two, three, four or five of the single events Bt11, MIR162, MIR604, 1507, 5307 and GA21 pursuant to Regulation (EC) No 1829/2003	0
67	2019-12-09	B.01	genetically modified soybean MON 87708 × MON 89788 × A5547-127, pursuant to Regulation (EC) No 1829/2003	0
68	2019-09-15	B.01	genetically modified maize combining two or three of the single events MON 87427, MON 89034, MIR162 and NK603, and repealing Commission Implementing Decision (EU) 2018/1111 pursuant to Regulation (EC) No 1829/2003	0
69	2019-09-15	B.02	genetically modified maize MON 87427 × MON 87460 × MON 89034 × MIR162 × NK603 and genetically modified maize combining two, three or four of the single events MON 87427, MON 87460, MON 89034, MIR162 and NK603, pursuant to Regulation (EC) No 1829/2003	0
70	2019-09-15	B.03	genetically modified soybean SYHT0H2 (SYN-ØØØH2-5), pursuant to Regulation (EC) No 1829/2003	0
71	2019-10-07	B.01	genetically modified soybean MON 87751 × MON 87701 × MON 87708 × MON 89788, pursuant to Regulation (EC) No 1829/2003	0
72	2019-10-07	B.02	genetically modified maize MON 87427 × MON 89034 × MIR162 × MON 87411 and genetically modified maize combining two or three of the single events MON 87427, MON 89034, MIR162 and MON 87411 pursuant to Regulation (EC) No 1829/2003	0
73	2019-10-07	B.03	genetically modified maize MIR604 (SYN-IR6Ø4-5) pursuant to Regulation (EC) No 1829/2003	0
74	2019-10-07	B.04	genetically modified maize MON 88017 (MON-88Ø17-3) pursuant to Regulation (EC) No 1829/2003	0
75	2019-10-07	B.05	genetically modified maize MON 89034 (MON-89Ø34-3) pursuant to Regulation (EC) No 1829/2003	0
76	2020-12-16	B.01	genetically modified maize MZIR098 (SYN-ØØØ98-3), pursuant to Regulation (EC) No 1829/2003	0
77	2020-12-16	B.02	genetically modified cotton GHB614 × T304-40 × GHB119 pursuant to Regulation (EC) No 1829/2003	0
78	2020-12-16	B.03	Commission Implementing Decision amending Implementing Decision (EU) 2017/2453 as regards the authorisation holder and its representative in the Union for the placing on the market of products containing, consisting of or produced from certain genetically modified oilseed rapes.	1
79	2020-12-16	B.04	Commission Implementing Decision amending Decisions 2009/813/EC, 2009/814/EC and 2010/429/EU and Implementing Decisions 2012/82/EU, 2012/83/EU, 2012/347/EU, 2013/649/EU, (EU) 2015/683, (EU) 2015/684, (EU) 2015/685, (EU) 2015/686, (EU) 2015/687, (EU) 2015/688, (EU) 2015/689, (EU) 2015/693, (EU) 2015/695, (EU) 2015/696, (EU) 2015/700, (EU) 2015/701, (EU) 2015/2279, (EU) 2015/2281, (EU) 2016/1216, (…	1
80	2021-04-19	B.01	genetically modified oilseed rapes Ms8 × Rf3 × GT73, Ms8 × GT73 and Rf3 × GT73, pursuant to Regulation (EC) No 1829/2003	0
81	2021-04-19	B.02	products other than food and feed containing and consisting of genetically modified oilseed rape GT73 (MON-ØØØ73-7) pursuant to Regulation (EC) No 1829/2003	0
82	2021-05-17	B.01	genetically modified soybean DAS-81419-2, pursuant to Regulation (EC) No 1829/2003	0
83	2021-05-17	B.02	genetically modified soybean DAS-81419-2 × DAS–44406–6, pursuant to Regulation (EC) No 1829/2003	0
84	2021-05-17	B.03	genetically modified maize combining two or three of the single events 1507, MIR162, MON810 and NK603, pursuant to Regulation (EC) No 1829/2003	0
85	2021-05-17	B.04	genetically modified maize Bt 11 (SYN-BTØ11) pursuant to Regulation (EC) No 1829/2003	0
86	2021-05-17	B.05	Commission Implementing Decision amending Implementing Decision (EU) 2018/1113 as regards the authorisation holder and its representative in the Union for the placing on the market of products produced from genetically modified sugar beet H7-1.	1
87	2021-05-17	B.06	Commission Implementing Decision amending Implementing Decisions 2013/648/EU and 2013/650/EU as regards the authorisation holder and its representative in the Union for the placing on the market of products containing, consisting of, or produced from certain genetically modified maize.	1
88	2021-06-08	B.01	genetically modified maize MON 88017 × MON 810 (MON-88Ø17-3 × MON-ØØ81Ø-6) pursuant to Regulation (EC) No 1829/2003	0
89	2021-06-08	B.02	genetically modified maize MON 87427 × MON 87460 × MON 89034 × 1507 × MON 87411 × 59122 and genetically modified maize combining two, three, four or five of the single events MON 87427, MON 87460, MON 89034, 1507, MON 87411 and 59122, pursuant to Regulation (EC) No 1829/2003	0
90	2021-06-08	B.03	Commission Implementing Decision amending Decision 2011/891/EU and Implementing Decisions 2017/1211/EU, 2017/1212/EU, 2017/2449/EU, 2019/2085/EU and 2019/2086/EU as regards the authorisation holder and its representative in the Union for the placing on the market of products containing, consisting of, or produced from certain genetically modified organisms.	1
91	2021-06-08	B.04	Commission Implementing Decision amending Implementing Decision 2017/2450/EU as regards the authorisation holder and its representative in the Union for the placing on the market of products containing, consisting of, or produced from genetically modified soybean DAS-44406-6.	1
92	2021-09-20	B.01	genetically modified soybean GMB151 (BCS-GM151-6) pursuant to Regulation (EC) No 1829/2003	3
93	2021-09-20	B.02	Commission Implementing Decision amending Implementing Decision (EU) 2016/1215 as regards the authorisation holder and its representative in the Union for the placing on the market of products containing, consisting of, or produced from genetically modified soybean FG72	1
94	2021-11-22	B.01	genetically modified cotton GHB614 (BCS-GHØØ2-5) pursuant to Regulation (EC) No 1829/2003	0
95	2021-12-17	B.01	genetically modified oilseed rape 73496 (DP-Ø73496-4) pursuant to Regulation (EC) No 1829/2003	0
96	2021-12-17	B.02	genetically modified cotton GHB811 (BCS-GH811-4), pursuant to Regulation (EC) No 1829/2003	0
97	2022-01-20	B.01	genetically modified soybean GMB151 (BCS-GM151-6) pursuant to Regulation (EC) No 1829/2003	0
98	2022-01-20	B.02	Commission Implementing Decision amending Implementing Decisions (EU) 2015/698, 2017/2448, 2017/2452, 2018/1109, 2018/1110, 2019/1304, 2019/1306 and 2021/1388 as regards the authorisation holder and its representative in the Union for the placing on the market of products containing, consisting of, or produced from certain genetically modified organisms.	1
99
100
101
102
103
